# Supplementary material for: Injectable Thixotropic β–Cyclodextrin–Functionalized Hydrogels Based on Guanosine Quartet Assembly
Source: Int J Mol Sci. 2021 Aug 25;22(17):9179. doi: 10.3390/ijms22179179 (PMC8431444; doi:10.3390/ijms22179179)
Supplement: Supplementary file 1 [file ijms-22-09179-s001.zip]

Archive with 2 entries (2 files):
- ESI_Rotaru_R1.pdf
- V1.mp4
